# Supplementary material for: Synthesis, Characterization, and Catalytic Behaviors in Isoprene Polymerization of Pyridine–Oxazoline-Ligated Cobalt Complexes
Source: Polymers (Basel). 2024 Feb 21;16(5):578. doi: 10.3390/polym16050578 (PMC10935341; doi:10.3390/polym16050578)
Supplement: Supplementary file 1 [file polymers-16-00578-s001.zip]

Archive with 1 entries (1 files):
- polymers-2829266-supplementary.pdf
